# Supplementary material for: Assessing the Impact of Water Filters and Improved Cook Stoves on Drinking Water Quality and Household Air Pollution: A Randomised Controlled Trial in Rwanda
Source: PLoS One. 2014 Mar 10;9(3):e91011. doi: 10.1371/journal.pone.0091011 (PMC3948730; doi:10.1371/journal.pone.0091011)
Supplement: Table S1 — Baseline characteristics of participating. (XLSX) [file pone.0091011.s002.xlsx]

## Sheet: Table S1
Table S1. Baseline characteristics of participating households.
		Control		Intervention		All
		N	%	N	%	N	%
Demographic	Number of households	281	49.7	285	50.4	566	100
	Number of persons	1205	49.6	1224	50.4	2429	100
	Number of households with children <5 yr	138	49.1	130	45.6	268	47.4
	Number of children <5 yr	173	51.2	165	48.8	338	100
	Mean number of persons per household	4.29		4.29		4.29
	Mean number of rooms in house	3.99		4.05		4.02
	Male headed household	206	73.3	206	72.3	412	72.8
	Head of household ever attended school	194	69	207	72.6	401	70.9
	Highest level of education attained by head of household
	Primary	172	88.7	186	89.9	358	89.3
	Secondary	13	6.7	16	7.7	29	7.2
	Higher	9	4.6	5	2.4	14	3.5
	Respondent is head of household	146	52	161	56.5	307	54.2
	Respondent is male	99	35.2	105	36.8	204	36
	Agriculture main source of income	229	81.5	242	84.9	471	83.2
	Possession
	Radio	184	65.5	178	62.5	362	64
	TV	20	7.1	12	4.2	32	5.7
	Mobile phone	139	49.5	142	49.8	281	49.7
	Land	218	77.6	233	81.8	451	79.7
	Livestock	221	78.7	230	80.7	451	79.7
	Have electricity	34	12.1	29	10.2	63	11.1
Hygiene and Sanitation	Type of toilet/latrine facility
	Flush pour toilet	4	1.4	3	1.1	7	1.2
	Ventilated pit latrine	227	80.8	227	79.7	454	80.2
	Pit latrine with slab	39	13.9	46	16.1	85	15
	Pit latrine with no slab	1	0.4	0	0	1	0.2
	No facility	10	3.6	9	3.2	19	3.4
	Facility on plot/yard1	264	97.4	268	97.1	532	97.3
	Share facility1	50	18.5	57	20.7	107	19.6
	Have a designated place for handwashing	28	10	25	8.8	53	9.4
	Availability at handwashing facility2
	Water	25	89.3	21	84	46	86.8
	Soap/detergent	21	75	14	56	35	66
	Receptacle	26	92.9	23	92	49	92.5
Water handling practices	Main source of drinking water
	Public standpipe	11	3.9	9	3.2	20	3.5
	Tap in dwelling	18	6.4	14	4.9	32	5.7
	Neighbour's tap	0	0	1	0.4	1	0.2
	Protected or unprotected spring	182	64.8	182	63.9	364	64.3
	Unprotected well	49	17.4	55	19.3	104	18.4
	Surface water	21	7.5	24	8.4	45	8
	Time to obtain drinking water (round trip) <30 min3	74	28.1	91	33.6	165	30.9
	Water treatment prior to drinking	58	20.6	42	14.7	100	17.7
	Method of treatment used4
	Boiling	52	89.7	33	78.6	85	85
	Using chlorine/bleach	6	10.3	9	21.4	15	15
	Reported daily treatment4
	Store drinking water at home5	257	92.8	259	94.2	516	93.5
	Narrow-neck container used for drinking	253	98.4	252	97.3	505	97.9
Fuel & Cooking practices	Main cooking fuel
	Charcoal	19	6.8	14	4.9	33	5.8
	Straw/shrubs/grass	18	6.4	14	4.9	32	5.7
	Wood	244	86.8	257	90.2	501	88.5
	Purchase fuel6	53	20.5	55	20.5	108	20.3
	Reported primary location for cooking
	Inside the house	75	26.7	86	30.2	161	28.5
	In a separate building	13	4.6	10	3.5	23	4.1
	Outdoors	193	68.7	189	66.3	382	67.5
	Main cooking stove7
	Three-stone fire	163	58	183	64.2	346	61.1
	Portable cooking stove (ceramic/metal)	38	13.5	29	10.2	67	11.8
	Rondereza	80	28.5	73	25.6	153	27
	Mean number of people cooked for/day (range)	4.2 (1-12)		4.2 (1-11)		4.2 (1-12)
	Times cook/day
	Once	33	11.7	30	10.5	63	11.1
	Twice	211	75.1	221	77.5	432	76.3
	Thrice	37	13.2	34	11.9	71	12.5
1 Only among those with a facility.
2 Only among households with a specific place for handwashing. Observed indicator.
3 Only among those households with no water source in the dwelling or plot.
4 Only among households reporting HWT.
5 Only among those with drinking water available at the time of the interview (n=552).
6 Only among those households that use firewood or shrubs/grass.
7 Based on self-report and sub-sequent observation by field enumerator.
