# Supplementary material for: Assessing the Impact of Water Filters and Improved Cook Stoves on Drinking Water Quality and Household Air Pollution: A Randomised Controlled Trial in Rwanda
Source: PLoS One. 2014 Mar 10;9(3):e91011. doi: 10.1371/journal.pone.0091011 (PMC3948730; doi:10.1371/journal.pone.0091011)
Supplement: Table S2 — Summary statistic of TTC/100 mL in household drinking water and filter effluent by study group. (XLSX) [file pone.0091011.s003.xlsx]

## Sheet: Table S2
Table S2. Summary statistic of TTC/100 mL in household drinking water and filter effluent by study group.
	CONTROL				INTERVENTION
	Drinking				Drinking: Other				Drinking: Filter				Filter effluent
Round	n	Median	AM	WM	n	Median	AM	WM	n	Median	AM	WM	n	Median	AM	WM
1	240	21	164.1	23.8	26	41	131.5	20.5	216	0	0.4	0.1	14	0	5.2	0.7
2	260	17	113.6	18.7	26	21	131.1	22.6	229	0	4.2	0.2	14	0	0	0
3	268	15	116.2	19.3	24	11.5	50.5	7.4	249	0	0.2	0.1	12	0	1.4	0.3
4	264	28	185.8	22.9	30	3.5	84.2	9	232	0	4.7	0.2	9	0	1.3	0.3
5	260	13.5	184.6	17.4	35	8	183.9	15.1	219	0	1.9	0.1	6	0	0	0
ALL	1292	18	152.6	20.2	141	13	120.6	13.8	1145	0	2.3	0.1	55	0	1.9	0.3
AM= Arithmetic mean, WM= Williams mean.
Filter effluent was only tested when the intervention household did not identify the intervention filter as the main drinking container.
The number of effluent samples is less than the number of households identifying another container as their main drinking storage container because in certain occasions the filter had no water at the time of the visit.
